# Supplementary material for: Apple Pomace as a Source of Valuable Phenolics: From Drying Kinetics to Optimization of Ultrasound-Assisted Extraction Using Conventional and Alternative Solvents
Source: Antioxidants (Basel). 2026 Mar 29;15(4):429. doi: 10.3390/antiox15040429 (PMC13113185; doi:10.3390/antiox15040429)
Supplement: Supplementary file 1 [file antioxidants-15-00429-s001.zip]

Archive with 1 entries (1 files):
- antioxidants-4177610-supplementary.pdf
